# Supplementary material for: Chemical Composition, Anti-Breast Cancer Activity and Extraction Techniques of Ent-Abietane Diterpenoids from Euphorbia fischeriana Steud
Source: Molecules. 2022 Jul 3;27(13):4282. doi: 10.3390/molecules27134282 (PMC9268248; doi:10.3390/molecules27134282)
Supplement: Supplementary file 1 [file molecules-27-04282-s001.zip]

Archive with 1 entries (1 files):
- molecules-1771075-supplementary.pdf
